# Supplementary material for: A Pull‐Out Mooring Wave Energy Converter: Design, Analysis, and Application
Source: Adv Sci (Weinh). 2025 Nov 3;13(4):e16945. doi: 10.1002/advs.202516945 (PMC12822436; doi:10.1002/advs.202516945)
Supplement: Supplementary file 6 — Supplemental Data [file ADVS-13-e16945-s002.zip]

Archive with 4 entries (4 files):
- Dataset S1.pdf
- Dataset S2.pdf
- Dataset S3.pdf
- Dataset S4.pdf
